# Supplementary material for: National guidance and district-level practices in the supervision of community health workers in South Africa: a qualitative study
Source: Hum Resour Health. 2019 Apr 3;17:25. doi: 10.1186/s12960-019-0360-x (PMC6446406; doi:10.1186/s12960-019-0360-x)
Supplement: Supplementary file 1 — A full text extracted from the documents that talks to supervision. (XLSX 14 kb) [file 12960_2019_360_MOESM1_ESM.xlsx]

## Sheet: Sheet3
Provincial Guidelines For The Implementation Of The Three Streams Of	CHW Participant Guide PHASE 1	Ward-Based PHC Outreach Team Leader Orientation Programme Learner Guide	Ward-Based PHC Outreach Teams Management Information	Policy Framework and Strategy for Ward Based Primary Healthcare Outreach Teams
MANAGEMENT - Line Authority
Identify mechanisms for each facility to assess current staff vis-a-vis new PHC structure – particularly with respect to who will supervise the outreach team.	A person in this position will be appointed by the district manager and he/she will repot to the PHC clinic manager.	You, the professional nurse, will fulfil the role as Outreach Team Leader.	Each Team Leader… will report to the Facility Manager of the PHC clinic.	OTLs are appointed by the district or sub-district manager and report to the operations manager at the primary healthcare facility to which the WBPHCOT is linked.
Participate in identifying / recruiting and selecting outreach team supervisor (a professional nurse)	Manage the work of the PHC Outreach Team	Each Outreach Team Leader has been or will be appointed by the district or sub-district manager and will report to the Manager of the PHC clinic.	Deal with all human resource related matters (e.g. disciplinary, employment contracts) concerning members of the Outreach Team	The PHC facility manager provides guidance and support to the OTL.
Allocate and assign tasks and supervise and manage team members	Assume responsibility as the team leader	You, as the Outreach Team Leader, are responsible for managing and supervising the Outreach Team. Your core responsibility is service delivery at the community level.	Whoever is responsible for managing the PHC clinic is also responsible for managing the Outreach Team Leader and for monitoring all Outreach Team activities.	The OTL is responsible for overseeing the day-to-day activities of the WBPHCOT and for ensuring that they are provided with uniform, equipment and the necessary logistical support. support.
	Allocate and assign tasks and supervise and manage team members	Each Team Leader… will report to the Facility Manager of the PHC clinic.	Team leader will be responsible for ensuring that the work of the Outreach Team is linked to service delivery targets and that team members are adequately supported and supervised to meet these.	All teams will report to a PHC facility via an WBPHCOT team leader (OTL).
	The professional nurse will assume the role of the team leader.	Each Team Leader will be delegated the responsibility to: Manage the work of the Outreach Team to ensure that quality services are delivered to the community and to HH within the designated catchment area.	Each Team Leader… will report to the Facility Manager of the PHC clinic.	The PHC facility manager must understand the scope of work of the WBPHCOT to ensure that the WBPHCOTs provide the services agreed on.
		Your Facility Manager will act as the link between the Outreach Team and the DHIO/DHIS.
		Each Outreach Team Leader will be linked to a PHC clinic.
MANAGEMENT - Performance Evaluation
The PHC facility managers will adjudicate the performance review.	Manage performance of team members (set performance requirements, assess, evaluate, correct and improve performance)	You are responsible for ensuring that the work of the Outreach Team is linked to service delivery targets and that team members are adequately supported and supervised to meet these.	Manage the performance of each OTL	The OTL is responsible for ensuring that the work of the WBPHCOT is linked to service delivery targets
Manage performance of team members (set performance requirements, assess, evaluate, correct and improve performance)		Manage the work of the Outreach Team to ensure that quality services are delivered to the community and to HH within the designated catchment area.	Ensure all Outreach Team data is captured correctly and consistently on the monthly reporting forms	PHC facilities must ensure that WBPHCOTs perform their duty as required through training and supervision.
Monitor and evaluate team performance		Manage the supplies allocated to the team to ensure that the team is able to function efficiently and effectively to deliver quality services	Team leader will be responsible for ensuring that the work of the Outreach Team is linked to service delivery targets and that team members are adequately supported and supervised to meet these.	The OTL is responsible for overseeing the day-to-day activities of the WBPHCOT
The supervisor the outreach team leader is responsible for setting the performance requirements as per the performance agreement and for reviewing performance		Report on progress of Outreach Team through the appropriate reporting channels in order to monitor the performance of the Outreach Team."	Manage the work of the Outreach Team to ensure that quality services are delivered to the community and to HH within the designated catchment area.	Provincial health departments should have dedicated human resources tasked with ensuring the establishment and functioning of WBPHCOTs within the districts. Key responsibilities include: ensuring that there is a set of clear indicators that are used to monitor progress in implementation
The team leader must record the performance reviews and file these for each CHW employed in a PHC Outreach.		You, as the Outreach Team Leader, are responsible for managing and supervising the Outreach Team. Your core responsibility is service delivery at the community level.	Report on progress of Outreach Team through the appropriate reporting channels in order to monitor the performance of the Outreach Team."	The PHC facility manager must understand the scope of work of the WBPHCOT to ensure that the WBPHCOTs provide the services agreed on.
		Your other core responsibility is the oversight of the CHWs and their service delivery to the HHs in your catchment area.	The Team Leader will need to set targets for home visits, monitor and assess performance of home visits and provide clinical guidance, support and practical skills training.	The OTL must: ensure that statistical data generated from the work of WBPHCOTs is incorporated into the facility statistics and reported to the district, province and national levels monthly in line with the District Health Information Systems Policy
		Your role as Outreach Team Leader will be to lead your team and manage their daily activities in order to ensure that all services are delivered effectively and efficiently.		The OTL must: plan, together with the PHC facility manager, the allocation of WBPHCOTs to households within the catchment population
		… it is important that you monitor and manage the performance of your individual team members, as well as of the team as a whole.
		… it is your role to as the Outreach Team Leader to manage their performance.
		Your role as the Outreach Team Leader is to link, build and supervise relationships between the CHW, the HH and service providers. You will provide support, supervision and guidance to the CHW and implement interventions when necessary.
		As an Outreach Team Leader one of your main roles is to ensure the competence of the CHW in conducting a home visit.
		The main purpose of supervision is to develop the skills of CHWs, to guide and support them in their role so they can effectively meet the needs of HHs.
		CHW supervision starts during the CHW induction when you discuss their roles, responsibilities, performance management cycle and conduct the evaluations of the various types of home visits.
		Guide CHWs with clinical issues related to HH member screening and assessment
		Your role as the Outreach Team Leader is to monitor and evaluate all of the activities and services delivered by the Outreach Team. You must ensure that all required reports are completed, filed and stored confidentially.
		It is your responsibility as the Outreach Team Leader to monitor and evaluate the overall teams' performance. This will be done informally (weekly team meetings, verbal feedback from community members and other service providers); and formally (through specific reporting forms that will be submitted to your Facility Manager).
		Whoever is responsible for managing the PHC clinic is also responsible for managing the Outreach Team Leader and for monitoring all Outreach Team activities.
MANAGEMENT - Resources
	Manage the resources (financial, human and material) allocated to the team	… the Facility Manager to manage the Outreach Team supplies and activities.	Ensure the Outreach Team has adequate supplies for service delivery to the community and households	The department will build the required capacity within WBPHCOTs and provide the necessary resources and support required by these teams for them to operate effectively and efficiently.
		Manage the supplies allocated to the team to ensure that the team is able to function efficiently and effectively to deliver quality services	Ensure that the Outreach Team has adequate stationery and up-to-date copies of all required reporting forms"	Provincial health departments should have dedicated human resources tasked with ensuring the establishment and functioning of WBPHCOTs within the districts. Key responsibilities include: securing the required finance for human resources, equipment and process implementation
		It is your role as the Outreach Team Leader to manage the team supplies and materials.	Manage the supplies allocated to the team to ensure that the team is able to function efficiently and effectively to deliver quality services	District health management must ensure that finance for required human resources, equipment and process implementation is available.
		As the Outreach Team Leader it is your responsibility to ensure that all Outreach Team documentation is stored in a systematic way and in a secure location to ensure and maintain confidentiality.
DEVELOPMENT
	Train, mentor and coach PHC Team members	The main purpose of supervision is to develop the skills of CHWs, to guide and support them in their role so they can effectively meet the needs of HHs.	Initiate and establish the community-based outreach services with the team members. This includes ensuring that the community is aware of the Outreach Team and the services the team will provide.	Provincial health departments should have dedicated human resources tasked with ensuring the establishment and functioning of WBPHCOTs within the districts. Key responsibilities include: ensuring that appropriate and adequate training programmes for new and existing members of WBPHCOTs are in place
	The health promoter will provide overall support and technical assistance and support pertaining to health promotion to the PHC outreach teams (Each health promoter could support 2-3 PHC outreach teams linked to a PHC clinic).	CHW supervision starts during the CHW induction when you discuss their roles, responsibilities, performance management cycle and conduct the evaluations of the various types of home visits.	The Team Leader will need to set targets for home visits, monitor and assess performance of home visits and provide clinical guidance, support and practical skills training.	District health management must ensure that finance for required human resources, equipment and process implementation is available. Each district must: develop, implement and maintain a capacity building system for all CHW team members within a multidisciplinary team context
	Develop capacity of CHWs to deliver PHC outreach services	As an Outreach Team Leader one of your main roles is to ensure the competence of the CHW in conducting a home visit.	One of the main roles of the Team Leader is to ensure the competence of the CHW in conducting a home visit. This means that they will need to provide continuous support, guidance, mentorship in terms of HH registration, screening, assessment, referral and any other areas requiring additional assistance
SUPPORT
Develop an approach to monitoring that helps to rectify problem as they arise and harvests local systemic lessons	Promote teamwork amongst PHC outreach team members	Your role as Outreach Team Leader is to guide that process of self-discovery through mentoring and coaching	As Outreach Teams are part of the PHC Re-engineered District Health Model, their activities must be supported by the district, sub-district and facility management.	The PHC facility manager provides guidance and support to the OTL.
Promote teamwork amongst PHC outreach team members		Communicate goals clearly	[Sub-district/District] must support the persons responsible for each PHC facility in managing the Outreach Teams
		Draw on the strengths of team members and help them overcome weaknesses	All communication around PHC Re-engineering and the PHC Outreach Teams must be communicated via the district and sub-district management to the PHC clinics and Facility Manager which the Outreach Team(s) reports to and refers household members to.
		Behave in a way that you want your team members to behave	The district and sub-district managers are primarily responsible for ensuring that all Outreach Teams operating within their district (and sub-district) receive all communication around provincial and national guidelines for the operation and implementation of Outreach Team service delivery.
		Respect team members	(Facility Manager) Act as a liaison and communicator between the provincial/district/sub-district PHC Re-engineering staff and the Outreach Team
		Do not bring your personal beliefs into the work of the Outreach Team
		Collaboration and communication
		Encourage, acknowledge and listen
		Provide frequent feedback and coaching to your team…
		Support CHWs by attending to or raising issues beyond their scope of practice"
